# Supplementary material for: A Negative Feedback Loop Regulates Integrin Inactivation and Promotes Neutrophil Recruitment to Inflammatory Sites
Source: J Immunol. 2019 Aug 19;203(6):1579–88. doi: 10.4049/jimmunol.1900443 (PMC6731454; doi:10.4049/jimmunol.1900443)
Supplement: Data Supplement [file JI_1900443.zip]

Archive with 2 entries (2 files):
- JI_1900443_Supplemental_Figures_1.pdf
- manifest.xml
